# Supplementary material for: Alchemical Design of Pharmacological Chaperones with Higher Affinity for Phenylalanine Hydroxylase
Source: Int J Mol Sci. 2022 Apr 19;23(9):4502. doi: 10.3390/ijms23094502 (PMC9100405; doi:10.3390/ijms23094502)
Supplement: Supplementary file 1 [file ijms-23-04502-s001.zip]

Archive with 1 entries (1 files):
- ijms-1673817-supplementary.pdf
